# Supplementary material for: Training Ultrasound Image Classification Deep-Learning Algorithms for Pneumothorax Detection Using a Synthetic Tissue Phantom Apparatus
Source: J Imaging. 2022 Sep 11;8(9):249. doi: 10.3390/jimaging8090249 (PMC9502699; doi:10.3390/jimaging8090249)
Supplement: Supplementary file 1 [file jimaging-08-00249-s001.zip]

Archive with 4 entries (4 files):
- RibBox.STL
- RibBoxLidShortV3.STL
- RibBoxV2.STL
- RibBoxV3.STL
